# Supplementary material for: Decreased progenitor TCF1 + T-cells correlate with COVID-19 disease severity
Source: Commun Biol. 2024 May 3;7:526. doi: 10.1038/s42003-024-05922-2 (PMC11068881; doi:10.1038/s42003-024-05922-2)
Supplement: Supplementary file 3 — Supplementary Data [file 42003_2024_5922_MOESM3_ESM.xlsx]

## Sheet: sample information
Identification	ID patient	Admission date	Blood collection date	Sex	Age	COVID-19	COVID Score /8	Maximal severity	COVID-19 severity	Cancer	Cancer traitement	COVID treatment	Vitamine D	CRP	Isolation	Number of cell (freeze)	Location	Date of thaw	Number of cell after thaw	Refreezing	Plasma	Staining	LOS	Specimen Day	Collected	Plasma Or Serum tubes	Age of Sample in Days	IFN-γ (Human)	IL-1β (Human)	IL-6 (Human)	TNF-α (Human)	Comments	%CD3 in PBMC	TCRgd among PBMC	%GrzmB in TCRgd	%Ki67 in TCRgd	%IFNg in TCRgd	TCRbC1 in PBMC	%TCR Cb1 in T cells	%CD4 in PBMC	%TCR Cb1 in CD4 T cells	%CD8 in PBMC	Ratio CD8/CD4	%CD8 GrzmB in CD8	%CD8 IFNg in CD8	%CD8 TCF1 in CD8	MFI TCF1 on CD8	%CD8 Ki67 in CD8	%CD8 PD-1 in CD8
1	CC001	2020-04-09	2020-04-09			Yes			mild	No	-				Vacutainer CPT	-
2	CC002	2020-03-24	2020-03-13	Male	68	Yes	6	7 (severe)	severe	No	-	HCQ 3/24-3/28	38.32	90.2	Vacutainer CPT	No counting but few cells in -80	CR-HMR	2020-01-06	500000	-		1	113	20	Y	N/A	0	6.64787	0.481053	7.90948	3.57862	*Wave 1	12.9							9.67		3.23		36.1		72.4	4835	61.6	22.9
3	CC003	2020-04-08	2020-04-13			Yes			mild	Colon	-				Vacutainer CPT	No counting but few cells in -80	CR-HMR	2020-03-06	No cell after thaw	-																							#DIV/0!
35	CC003	2020-04-08	2020-04-27		93	Yes			mild	Colon	?				Ficoll	3.5x106																											#DIV/0!
14	CC004	2020-04-09	2020-04-13		79	Yes	4		mild	Endometrial	?				Ficoll	2.4x106	CR-HMR	2020-03-06	1x106	-		1		4	Y	N/A	1	119.427	0.0886024	25.2555	2.34915	*Wave 1											#DIV/0!	88.3		54.6	1284	11.1	26.4
4	CC004	2020-04-09	2020-04-09			Yes				Lymphoma	-				Vacutainer CPT	No counting but few cells in -80																											#DIV/0!
36	CC004	2020-04-09	2020-04-27		71	Yes				Lymphoma	?				Ficoll	23.9x106		2021-05-04	23.9x106			2021-05-04																					#DIV/0!
5	CC005	2020-03-26	2020-04-13	Male	65	Yes	6	8 (severe)	severe	No	-	HCQ 3/26-3/28	53.22	387.3	Vacutainer CPT	No counting but few cells in -80	CR-HMR	2020-01-06	4x106			1	21	18	Y	N/A	0	10.6254	0.885205	107.769	2.64297	*Wave 1	3.55							2.35		1.2		76.4		89.1	2899	51.6	31.7
6	CC006	2020-04-09	2020-04-09			Yes			mild	No	-				Vacutainer CPT	No counting but few cells in -80	CR-HMR	2020-03-06	No cell after thaw	-
7	CC007	2020-03-18	2020-04-13		63	No			presumed neg	No	-	longterm (for rheumatic disease)			Vacutainer CPT	No counting but few cells in -80
8	CC008	2020-04-06	2020-04-13			Yes	7		severe	No	-			219	Vacutainer CPT	No counting but few cells in -80	CR-HMR	2020-03-06	200000	-		1	29	6	Y	N/A	0	36.5284	0.190798	5.45601	2.80847	*Wave 1												48.3		62.1	3195	68	17.2
9	CC009	2020-04-09	2020-04-09			Yes			severe	No	-				Vacutainer CPT	-
10	CC010	2020-04-05	2020-04-13		89	Yes	4		mild	No	-				Vacutainer CPT	No counting but few cells in -80	CR-HMR	2020-03-06	150000	-		1	19	8	Y	N/A	0	20.739	0.56271	7.89885	6.18377	*Wave 1										11.1		64.1		96.6	2825	97	58.9
11	CC011	2020-04-04	4.13/2020		63	Yes	7		severe	No	-				Vacutainer CPT	33.75x106	CR-HMR		17x106			3	50	9	Y	N/A	2	N/A	N/A	N/A	N/A	*Wave 1	2.06	0.14	16.8	13.7	5.61	0.94	41.1	1.18	46.9	0.61	0.516949	64.4	1.91	23	1615	31.77	14
26	CC012	2020-04-06	2020-04-16	Female	73	Yes	7	7 (severe)	severe	Endometrial	-		29.52	-	Ficoll	4.4x106	CR-HMR					2		10	Y	N/A	0	N/A	N/A	N/A	N/A	*Wave 1											#DIV/0!	39.6		51.2	3200	9.91	22.6
34	CC012	2020-04-06	2020-04-22	Female	73	Yes	7	7 (severe)	severe	Endometrial	No sytemic		29.52		Ficoll	3.5x106	CR-HMR	43896	200000	-		1		16	Y	N/A	0	N/A	N/A	N/A	N/A	*Wave 1											#DIV/0!	46.2		77.8	1888	64.5	23.9
13	CC012	2020-04-06	2020-04-13	Female	73	Yes	7	7 (severe)	severe	Yes	No systemic Tx, recent Dx		29.52	-	Ficoll	63.15x106																											#DIV/0!
15	CC013	2020-04-05	2020-04-13	Male	72	Yes	6	7 (severe)	severe	No	-			110.8	Ficoll	14.4x106	CR-HMR		5x106			4		8	Y	N/A	2	N/A	N/A	N/A	N/A	*Wave 1	6.18	1.47	1.26	1.21	6.42	3.79	46.2	4.86	45.5	1.35	0.277778	58.6	1.54	5.47	1072	20.4	0.82
16	CC014	2020-03-25	2020-04-13	Male	58	Yes	6	8 (severe)	severe	No	-	HCQ 3/24-3/28	38.35	150.2	Ficoll	17.85x106	CR-HMR	2020-01-06	6x106			1		19	Y	N/A	1	N/A	N/A	N/A	N/A	*Wave 1	6.45							5.62		0.83		23.6		91.6	2472	2.2
17	CC015	2020-04-03	2020-04-13		81	Yes	3	3	2.5x106	No	-				Ficoll	13.65x106	CR-HMR		6.5x106			3	32	10	Y	N/A	2	N/A	N/A	N/A	N/A	*Wave 1	6.49	1.28	6.61	9.91	0.59	3.09	41.1	4.84	41.8	1.02	0.210744	35.57	0.42	34.9	1713	29.11
18	CC016	2020-04-07	2020-04-13	Male	75	Yes	7	7 (severe)	severe	No	-		97.05	176.1	Ficoll	25.8x106	CR-HMR		21x106			3	31	6	Y	N/A	1	N/A	N/A	N/A	N/A	*Wave 1	2.02	0.14	45.9	20.5	3.93	0.66	30.3	0.68	44.6	1.2	1.76471	89.37	1.95	2.51	1398	29.98
19	CC017	2020-04-07	2020-04-13		66	Yes				Yes	?				Ficoll	14.325x106																											#DIV/0!
20	CC018	2020-04-12	2020-04-13	Male	35	Yes	3	7 (severe)	severe	No	-		11.89	160.9	Ficoll	16.5x106	CR-HMR		8.5x106			3		1	Y	N/A	2	N/A	N/A	N/A	N/A	*Wave 1	8.04	0.28	71.6	13.3	2.34	3.49	38.2	2.54	42.7	4.09	1.61024	88.77	0.94	6.16	1549	40.97
21	CC019	2020-04-12	2020-04-15	Female	81	Yes	4	8 (severe)	severe	No	-		-	162.6	Vacutainer CPT	1.225x106	CR-HMR		less than 500,00			4		3	Y	N/A	0	N/A	N/A	N/A	N/A	*Wave 1	29.9	0.67	54.5	73.6	4.96	15.7	36.2	17.3	47	11.2	0.647399	73.8	2.77	58.4	1445	99.1	7.4
22	CC020	2020-04-14	2020-04-16			Yes	3	3	mild	No	-				Vacutainer CPT	7.5x106	CR-HMR		2.0x106			3		2	Y	N/A	0	N/A	N/A	N/A	N/A	*Wave 1	26.1	1,21	68.2	8.43	0.45	10.8	39.2	18.8	42.2	4.51	0.239894	37.52	0.37	69.81	4757	30.93
23	CC021	2020-04-07	2020-04-16			Yes	4	3	mild	Breast	?				Vacutainer CPT	5.5x106	CR-HMR					2		9	Y	N/A	0	N/A	N/A	N/A	N/A	*Wave 1											#DIV/0!	59.5		41.8	4761	6.33	26.9
24	CC022	2020-04-06	2020-04-16			Yes	4	3	mild	Eosophageal	?				Vacutainer CPT	4.5x106	CR-HMR					2		10	Y	N/A	0	N/A	N/A	N/A	N/A	*Wave 1											#DIV/0!	80.7		33.7	4099	11.4	48.1
25	CC023	2020-03-26	2020-04-16	Male	76	Yes	4	7 (severe)	severe	Prostate	?	HCQ 3/26-3/27	46.99	93.5	Ficoll	6.5x106	CR-HMR	43836	800000	-		1		21	Y	N/A	0	N/A	N/A	N/A	N/A	*Wave 1											#DIV/0!	66.1		79.5	3540	65.6	10.5
37	CC023	2020-03-26	2020-04-27	Male	76	Yes	4	7 (severe)	severe	Prostate	?	HCQ 3/26-3/27	46.99		Ficoll	2.7x106	CR-HMR	43836	850,00	-		1		32	Y	N/A	0	N/A	N/A	N/A	N/A	*Wave 1											#DIV/0!	73		78.8	2232	18.1	24.6
27	CC024	-	2020-04-20			No			presumed neg	Melanoma	No treatment				Ficoll	7.75x106																											#DIV/0!
38	CC024	2020-04-21	2020-04-28	Male	80	Yes	4	8 (severe)	severe	Yes	Pembrolizumab (1 year ago)		5.39	118.5	Ficoll	3.1x106																											#DIV/0!
38	CC024		2020-04-28				4	8						118.5		4.0x106							16	7	2020-12-02	N/A	0	143.662	0.107503	27.3859	2.57373	*Wave 1											#DIV/0!
28	CC025	2020-04-14	2020-04-20		87	Yes	4	4	mild	Yes	?				Ficoll	5.1x106	CR-HMR					2		6	Y	N/A	0	0.802137	0.217699	0.939724	1.19106	*Wave 1											#DIV/0!	51.3		70.4	1528	27.4	24.4
39	CC025		2020-04-28		83	No			confirmed neg 28-Apr	Melanoma	BRAF(+) then Nivolumab				Ficoll	5x106																											#DIV/0!
29	CC026	2020-04-05	2020-04-20		61	Yes				Yes (2008)	Rituximab (2009-2011)				Ficoll	11.5x106																											#DIV/0!
40	CC026		2020-04-28		48	?			presumed neg	Melanoma	Ipi + Nivo				Ficoll	1.6x106																											#DIV/0!
30	CC027					No			presumed neg	NSCLC	Pembrolizumab				Ficoll	8.9x106																											#DIV/0!
41	CC027		2020-04-28		53	?			presumed neg	Melanoma	Ipi + Nivo				Ficoll	4.9x106																											#DIV/0!
42	CC028	2020-04-21	2020-04-28		31	Yes	3	4 (mild)	mild	No	-		21.68		Ficoll	8.1x106	CR-HMR		4.5x106			3		7	Y	N/A	1	11.1817	0.103138	10.3286	3.92828	*Wave 1	9.46	1.49	14.2	30.2	0.41	4.48	44.9	5.82	42.5	3.52	0.604811	63.93	0.84	15.7	1626	39.66
31	CC028					No			presumed neg	NSCLC	Pembrolizumab				Ficoll	4.0x106																											#DIV/0!
32	CC029					No			presumed neg	NSCLC	Pembrolizumab				Ficoll	4.0x106																											#DIV/0!
43	CC029=CC034	2020-04-26	2020-04-29		50	Yes			mild	No	-				Ficoll	4.8x106
44	CC030	2020-04-28	2020-04-29	Female	57	Yes	3	3 (mild)	mild	No	-		100.48	157.7	Ficoll	4.9x106	CR-HMR		1.2x106			4		1	Y	N/A	0	12.3031	0.139094	4.45937	1.98275	*Wave 1	29.2	0.14	9.95	14.6	3.64	13.3	43.6	21.7	43.1	5.94	0.273733	46.1	0.52	82.7	741	89.2	0.75
33	CC030	-	2020-04-22			No			presumed neg	Melanoma	Ipi + Nivo				Ficoll	7.5x106																											#DIV/0!
45	CC031	2020-04-28	2020-04-29	Female	74	Yes	3 (mild)	3 (mild)	mild	Melanoma	Nivolumab		43.98	142.8	Ficoll	3.5x106																											#DIV/0!
54	CC031	2020-04-28	2020-05-04	Female	74	Yes	3 (mild)	3 (mild)	mild	Melanoma	Nivolumab		43.98		Ficoll	10x106																											#DIV/0!
55	CC031	2020-04-28	2020-05-06	Female	74	Yes	3 (mild)	3 (mild)	mild	Melanoma	Nivolumab		43.98		Ficoll	7.2x106																											#DIV/0!
62	CC031	2020-04-28	2020-05-26	Female	74	Recovered	0 (uninfected	3 (mild)	mild	Melanoma	Nivolumab		43.98		Ficoll	12x106																											#DIV/0!
46	CC032	2020-04-26	2020-04-29	Male	68	Yes	3	3 (mild)	mild	No	-		57.78	-	Ficoll	5.6x106	CR-HMR		2.5x106			4		3	Y	N/A	0	30.4238	0.116727	7.25415	2.67674	*Wave 1	26	0.18	8.88	8.63	3.7	11.1	39.8	15.2	32.1	11.6	0.763158	78.4	0.71	62	566	83.4	0.72
47	CC033		2020-04-28			?			presumed neg	Melanoma	CR to ICB				Ficoll	2.3x106																											#DIV/0!
50	CC034=CC029	2020-04-26	2020-04-30		50	Yes			mild	No	-				Ficoll	3.5x106
51	CC035	2020-05-21	2020-04-30		60	Post infection			mild	NSCLC	Pembro them Ipi				Ficoll	4.1x106																											#DIV/0!
57	CC036	2020-05-06	2020-05-26			Yes				No		Kaletra			Ficoll	4x106																											#DIV/0!
58	CC037	2020-05-10	2020-05-26			Yes				No		Kaletra			Ficoll	9.5x106																											#DIV/0!
65	CC037	2020-05-10	2020-05-28			Yes				No		Kaletra			Ficoll	8.3x106																											#DIV/0!
59	CC038					Yes				No					Ficoll	2.5x106																											#DIV/0!
60	CC039	2020-05-20	2020-05-26	Male	51	Yes	3	4 (mild)	mild	No		Kaletra	18.9		Ficoll	2.5x106	CR-HMR	2021-05-04	2.5x106			2021-05-04		6																			#DIV/0!
61	CC040		2020-05-26				7	8							Ficoll	3x106	CR-HMR	2021-05-04	3x106			2021-05-04		2																			#DIV/0!
61	CC040	2020-04-24	2020-05-26			Yes			severe	Myeloma					Ficoll	3x106																											#DIV/0!
63	CC041	2020-05-24	2020-05-28	Male	74	Yes	4	4 (mild)	mild	No			36.48		Ficoll	1.4x106	CR-HMR					2		4	Y	N/A	0	N/A	N/A	N/A	N/A	*Wave 1	35.5							31.24		4.26	0.136364	56		93.9	1881	27.1	41.1
64	CC042	2020-05-25	2020-05-28	Female	48	Yes	7	7 (severe)	severe	No	-			294.9	Ficoll	12.5x106	CR-HMR		1.0x106			4	16	3	Y	N/A	0	10.1533	0.212805	359.083	2.3998	*Wave 1	23.4	0.47	3.21	26.6	4.6	9.26	35.5	18.9	38.7	5.21	0.275661	23.6	1.06	13.3	1135	49.6	3.15
66	CC043	2020-05-26	2020-05-28	Male	94	Yes	3	8 (severe)	severe	No				294.8	Ficoll	3.3x106	CR-HMR		1.0x106			4	8	2	Y	N/A	0	1293.82	0.282913	102.639	3.65125	*Wave 1	7.69	0.6	3.49	50.4	7.12	3.36	39.7	6.52	39.6	1.69	0.259202	48	1.9	98.1	1038	96.1	2.15
67	CC044	2020-06-01	2020-06-04	Male	78	Yes	3 (mild)	4 (mild)	mild	Esophageal			19.89	43.3	Ficoll	3.7x106																											#DIV/0!
68	CC045	2020-06-01	2020-06-04	Male	51	Yes	3	3 (mild)	mild	No		Kaletra	71.52		Ficoll	7.3x106	CR-HMR	2021-05-04	7.3x106			2021-05-04																					#DIV/0!
69	CC046	2020-06-02	2020-06-04	Male	78	Yes	4	8 (severe)	severe	No	-			111.1	Ficoll	1.7x106	CR-HMR		less than 500,00			4	3	2	Y	N/A	0	43.9188	0.2569	62.8548	2.3407	*Wave 1	6.68	3.47	1.77	92.4	9.76	3.37	37.4	5.95	39.2	2.39	0.401681	51.2	2.22	38.8	1347	88.4	6.16
70	CC047	2020-06-03	2020-06-04	Female	88	Yes	3	3 (mild)	mild	No			89	40.4	Ficoll	9.4x106	CR-HMR			4x106		2		1	Y	N/A	0	N/A	N/A	N/A	N/A	*Wave 1	17.4							13.61		3.79	0.278472	74.3		89.9	1963	32.8	23.6
71	CC048	2020-06-07	2020-06-09	Male	62	Yes	3	4 (mild)	mild	No			159.89	178.8	Ficoll	2.5x106	CR-HMR					2		2	Y	N/A	0	N/A	N/A	N/A	N/A	*Wave 1	13.4							10.9		2.5	0.229358	36.6		97.4	3167	27.8	23.4
72	CC049	2020-06-06	2020-06-09	Female	83	Yes	4	4 (mild)	mild	No			116.3	67.3	Ficoll	2.8x106	CR-HMR					2		3	Y	N/A	0	N/A	N/A	N/A	N/A	*Wave 1	30.7							24.97		5.73	0.229475	60.4		84.5	1991	22.1	40.8
77	CC049	2020-06-06	2020-06-11	Female	83	Yes	3	3 (mild)	mild	No	-		116.3	40.8	Ficoll	12x106	CR-HMR	2021-07-06	14x106	yes		2021-07-07
73	CC050	2020-06-04	2020-06-09			Yes				Renal transplantation					Ficoll	3.0x106																											#DIV/0!
79	CC051	2020-06-07	2020-06-11			Yes				No	-				Ficoll	14x106	CR-HMR
74	CC051	2020-06-07	2020-06-09			Yes				Squamous cell cancer in past year					Ficoll	5.1x106																											#DIV/0!
75	CC052	2020-06-06	2020-06-09			Yes				No	-				Ficoll	2.8x106	CR-HMR
76	CC053	2020-06-08	2020-06-09	Male	79	Yes	3	3 (mild)	mild	No			117.47		Ficoll	3.3x106	CR-HMR					2		1	Y	N/A	0	N/A	N/A	N/A	N/A	*Wave 1	20.2							17.38		2.82	0.162255	75.4		81.6	1747	21	35.9
78	CC054		2020-06-11			Yes				Resected malanoma in situ 2018					Ficoll	15x106																											#DIV/0!
92	CC055	2020-09-18	2020-09-23	Female	82	Yes	3	3 (mild)	mild	No	-				Ficoll	4.0x106	CR-HMR		1.5x106			4	10	5	Y	N/A	0	N/A	N/A	N/A	N/A		20	0.1	86.6	66.1	10.3	10.1	48.4	13.1	39.9	6.34	0.483969	65.2	2.64	99.7	1922	99.8	1.03
93	CC056	2020-09-18	2020-09-23	Male	86	Yes	3	3 (mild)	mild	No	-				Ficoll	5.0x106	CR-HMR		2.8x106			4	10	5	Y	N/A	0	N/A	N/A	N/A	N/A		31.2	0.35	90.4	28.9	6.38	16.5	46.1	22.1	48.7	7.66	0.346606	70.9	1.39	96.8	1338	94.2	2.94
97	CC057		2020-10-02				3	3							Ficoll	8.0x106	CR-HMR	2021-05-04	8.0x106			2021-05-04		2																			#DIV/0!
95	CC058	9./29/2020	2020-09-30			Yes	4		mild	No	-				Ficoll	3.0x106	CR-HMR		500000			4	34	1	Y	N/A	0	N/A	N/A	N/A	N/A		30.2	0.31	85.1	28.4	6.08	7.92	24.4	16.7	34.7	16.4	0.982036	92.6	0.96	94	698	95.5	2.6
101	CC058	2020-09-29	2020-10-06			Yes	4		mild	No				66.5																													#DIV/0!
98	CC058		2020-10-02				4	5							Ficoll	4.0x106	CR-HMR	2021-05-04	4.0x106			2021-05-04		3																			#DIV/0!
114	CC058	2020-09-29	2020-10-12			Yes	5	5	severe	No	-		194.7	195	Ficoll	2.5x106	CR-HMR		500,00			4	34	13	Y	N/A	0	4.83772	0.0432812	3.57691	2.08068		10.6	1.19	1.83	9.39	5.4	3	22.4	6.03	33.7	5.02	0.832504	89.4	1.52	23.4	1276	24.7	4.13
147	CC058	2020-09-29	2020-10-20			Yes	3	5	mild	No				44	Ficoll	9.0x106	CR-HMR						34	21		N/A	1	N/A	N/A	N/A	N/A												#DIV/0!
103	CC060	2020-10-05	2020-10-06			Yes	3	4	mild	No	-		289.8	290	Ficoll	8.0x106	CR-HMR		2.8x106			4	10	1	Y	N/A	0	5494.56	0.220636	18.3733	4.22558		4.48	0.09	22.4	38.6	8	1.92	33.6	3.55	34.9	1.14	0.321127	85.1	1.49	50.6	457	45.5	2.96
120	CC060	2020-10-05	2020-10-12			Yes	3	4	mild	No	-		22.7	22	Ficoll	15x106	CR-HMR		6.6x106			4	10	7	Y	N/A	0	N/A	N/A	N/A	N/A		16.3	2.28	5.58	11.5	7.43	5.55	33.4	12.2	34	2.32	0.190164	51.7	1.21	82.8	717	38.7	0.35
104	CC061		2020-10-06				3	3						37.8		3.0x106	CR-HMR	2020-12-31	0.76x106			Dec2-set1	2	1	2020-12-02	3P	0	176.14	0.279966	2.23793	1.45267												#DIV/0!			40.8
149	CC062	2020-10-07	2020-10-20			Yes	3	3	mild	No				124	Ficoll	6.0x106	CR-HMR						26	13		N/A	0	N/A	N/A	N/A	N/A												#DIV/0!
108	CC063	2020-10-07	2020-10-08			Yes	5	5	severe	No	-		208.9	209	Ficoll	0.6x106	CR-HMR		less than 500,00			4	43	1	Y	N/A	0	7.84401	0.066857	1.57841	1.06955		23.3	0.71	10.1	24.8	6.42	14.2	37.8	16.6	41.3	9.94	0.598795	13.5	2.51	90.4	2306	99.5	3.76
121	CC063	2020-10-07	2020-10-14			Yes	5	5	severe	No	-		62.1	62	Ficoll	2x106	CR-HMR		500,00			4	43	7	Y	N/A	0	N/A	N/A	N/A	N/A		10.2	6.48	3.38	48.9	23.1	5.3	35.3	7.33	42.6	5.02	0.684857	30.5	3.43	70.5	1684	88	0.65
152	CC063	2020-10-07	2020-10-23			Yes	5	5	severe	No				119	Ficoll	3.0x106	CR-HMR	2021-07-06	1.2x106			2021-07-04	43	16	2021-07-07	N/A	0	N/A	N/A	N/A	N/A												#DIV/0!
195	CC063		2020-11-04				4	5						x		5.0x106							43	28	2020-12-02	N/A	0	N/A	N/A	N/A	N/A												#DIV/0!
228	CC063		2020-11-16				4	5						x		6.5x106							43	40	2020-12-02	1P	0	N/A	N/A	N/A	N/A												#DIV/0!
109	CC064	2020-10-07	2020-10-08			Yes	3	4	mild	No	-		22.2	22	Ficoll	8.2x106	CR-HMR		2.0x106			4	30	1	Y	N/A	0	5.57576	0.304531	4.43671	1.29401		19.5	0.04	44.2	15.7	0	7.68	35.1	15.7	37.4	4.28	0.272611	61.8	0.58	9.45	395	19.4	1.52
151	CC064		2020-10-23				4	4								5.3x106	CR-HMR	2021-05-04	5.3x106			2021-05-04		16																			#DIV/0!
111	CC066		2020-10-08				4	4						66.7		3.7x106							10	2	2020-12-02	N/A	0	N/A	N/A	N/A	N/A												#DIV/0!
117	CC066		2020-10-12				4	4						2.6		10.0x106							10	6	2020-12-02	2P	0	N/A	N/A	N/A	N/A												#DIV/0!
112	CC067		2020-10-08				3	3							Ficoll	4.5x106	CR-HMR	2021-05-04	4.5x106			2021-05-04		1																			#DIV/0!
118	CC069	2020-10-09	2020-10-12			Yes	4							11	Ficoll		CR-HMR																										#DIV/0!
124	CC072		2020-10-14				3	3						35.3		5.0x106	CR-HMR	2020-12-31	0.74x106			Dec2-set1	8	3	2020-12-02	N/A	0	N/A	N/A	N/A	N/A												#DIV/0!			73.4
126	CC074	2020-10-13	2020-10-14			Yes	5	7	severe	No				204.6	Ficoll	2.0x106	CR-HMR						77	1	2020-11-02	N/A	0	297.027	0.139094	16.8281	1.55733		24.7	1.31				12.9		11.8		11.2	0.949153	81.9	4.98	27.4
143	CC074	2020-10-13	2020-10-19			Yes	7	7	severe	No				120	Ficoll	6.0x106	CR-HMR					5	77	6		N/A	0	N/A	N/A	N/A	N/A		18.7	0.97				9.65		10.1		8.63	0.854455	75	3	15.3
153	CC074	2020-10-13	2020-10-23			Yes	7	7	severe	No				134	Ficoll	9.4x106	CR-HMR					5	77	10		N/A	0	203.349	0.2569	11.7367	4.88445		9.98	0.69				7.36		6.14		8.65	1.40879	92.3	3.84	6.55
172	CC074		2020-10-30				7							151.6		26.1x106	CR-HMR	2020-12-31	0.82x106			Dec2-set1	77	17	2020-12-02	2P	0	N/A	N/A	N/A	N/A												#DIV/0!			63.6
188	CC074		2020-11-04				7							130.5		10.0x106	CR-HMR	2020-12-31	6.5x106			Dec2-set1	77	22	2020-12-02	N/A	0	N/A	N/A	N/A	N/A												#DIV/0!			51.9
211	CC074		2020-11-11				7	7						93		8.0x106	CR-HMR	2020-12-31	1.7x106			Dec2-set1	77	29	2020-12-02	N/A	0	57.4265	0.171264	4.50089	8.49568												#DIV/0!			9.59
235	CC074		2020-11-18				6	7						x		11.0x106	CR-HMR	2020-12-31	1.94x106			Dec2-set1	77	36	2020-12-02	N/A	0	N/A	N/A	N/A	N/A												#DIV/0!			14.8
128	CC076	2020-10-14	2020-10-14			Yes	4	4	mild	No				115.6	Ficoll	10x106	CR-HMR	staining 5				5	14	0	2020-11-02	N/A	0	109.808	0.214273	24.4618	3.26615		34.6	0.3				11.7		30.4		4.18	0.1375	38.8	1.28	13.1
146	CC076		2020-10-20				3	4								9.0x106	CR-HMR	2021-05-04	9.0x106			2021-05-04		6																			#DIV/0!
165	CC076	2020-10-14	2020-10-26			Yes	3	4	mild	No				1.4	Ficoll	6.0x106	CR-HMR					5	14	12		N/A	0	N/A	N/A	N/A	N/A		41.3	0.71				11.4		32.1		5.54	0.172586	48.4	7.06	52.5
129	CC077	2020-10-14	2020-10-16			Yes	3	3	mild	No				34.5	Ficoll	2.9x106	CR-HMR	2021-07-06	1.4x106			2021-07-07	7	2	2020-11-02	N/A	1	N/A	N/A	N/A	N/A												#DIV/0!
130	CC078	2020-10-14	2020-10-16			Yes	4	4	mild	No				4.2	Ficoll	5.6x106	CR-HMR						4	2	2020-11-02	N/A	0	N/A	N/A	N/A	N/A												#DIV/0!
131	CC079	2020-10-14	2020-10-16			Yes	3	4	mild	No					Ficoll	8.6x106	CR-HMR	2021-07-06	3.5x106			2021-07-07	3	2	2020-11-02	N/A	0	N/A	N/A	N/A	N/A												#DIV/0!
132	CC080	2020-10-14	2020-10-16			Yes	4	4	mild	No				151	Ficoll	5.6x106	CR-HMR						9	2	2020-11-02	N/A	1	N/A	N/A	N/A	N/A												#DIV/0!
133	CC081	2020-10-15	2020-10-16			Yes	3	3	mild	No				x	Ficoll	1.2x106	CR-HMR	2020-11-19	600000			5	12	1	2020-11-02	N/A	1	N/A	N/A	N/A	N/A		40	2.87				9.4		15.3		22.3	1.45752	82.1	2.64	17.2
142	CC081	2020-10-15	2020-10-19			Yes	3	3	mild	No					Ficoll	1.5x106	CR-HMR	2020-11-19				5	12	4		N/A	0	2.28597	0.0528885	1.12605	1.1168		53.8	1.54				21	21	37.1		28	0.754717	63.8	3.42	44.3
134	CC082	2020-10-13	2020-10-16			Yes	3		mild	No				150	Ficoll	8.0x106	CR-HMR						15	3	2020-11-02	N/A	1	N/A	N/A	N/A	N/A												#DIV/0!
135	CC083		2020-10-16				5	5						69	Ficoll	1.9x106	CR-HMR	2021-07-06	0.9x106			2021-07-07	18	2	2020-12-02	2P	0	3.84652	0.0745799	3.54594	1.78016												#DIV/0!
136	CC083		2020-10-19				5	5						17	Ficoll	3.0x106	CR-HMR	2021-07-06	2.0x106			2021-07-07	18	5	2020-12-02	N/A	0	N/A	N/A	N/A	N/A												#DIV/0!
154	CC083		2020-10-23				5	5						4.8	Ficoll	3.3x106	CR-HMR	2021-07-06	0.9x106			2021-07-07	18	9	2020-12-02	N/A	0	N/A	N/A	N/A	N/A												#DIV/0!
173	CC083		2020-10-30				5	5						42.7		4.4x106						2021-05-04	18	16	2020-12-02	2P	0	N/A	N/A	N/A	N/A												#DIV/0!
137	CC084	2020-10-14	2020-10-19			Yes	4	8 (severe)	severe	No					Ficoll		CR-HMR																										#DIV/0!
166	CC098		2020-10-26				5	8						74.7		3.0x106						2021-05-04	24	5	2020-12-02	N/A	0	N/A	N/A	N/A	N/A												#DIV/0!
182	CC098		2020-11-02				6	8						45.5		3.5x106	CR-HMR	2021-01-20	2.12x106			Dec2-set2	24	12	2020-12-02	N/A	0	N/A	N/A	N/A	N/A												#DIV/0!			64.4
204	CC098		2020-11-09				6	8						141.4		9.0x106	CR-HMR	2021-01-20	1.56x106			Dec2-set2	24	19	2020-12-02	2P	0	47.2473	0.602853	9.21337	7.76047												#DIV/0!			29.1
174	CC100		2020-10-30				3	3						x		3.2x106	CR-HMR	2020-12-31	0.56x106			Dec2-set1	14	3	2020-12-02	2P	0	N/A	N/A	N/A	N/A												#DIV/0!			33.3
197	CC100		2020-11-06				3	3						x		4.6x106	CR-HMR	2020-12-31	2x106			Dec2-set1	14	10	2020-12-02	N/A	0	N/A	N/A	N/A	N/A												#DIV/0!			39.9
176	CC102		2020-10-29				3	7						x		4.0x106							21	2	2020-12-02	3P	1	N/A	N/A	N/A	N/A												#DIV/0!
198	CC102		2020-11-06				7	7						x		8.3x106						2021-05-04	21	10	2020-12-02	1S	0	16.0523	0.091023	2.9476	4.41479												#DIV/0!
219	CC102		2020-11-13				3	7						x		10.5x106							21	17	2020-12-02	N/A	0	N/A	N/A	N/A	N/A												#DIV/0!
177	CC103		2020-10-30				5							x		1.9x106	CR-HMR	2020-12-31	0.76x106			Dec2-set1	35	2	2020-12-02	N/A	0	N/A	N/A	N/A	N/A												#DIV/0!			58.2
186	CC103		2020-11-02				5							45.6		3.0x106	CR-HMR	2020-12-31	1.64x106			Dec2-set1	63	5	2020-12-02	N/A	0	N/A	N/A	N/A	N/A												#DIV/0!			70.7
205	CC103		2020-11-09				5							44.9		5.0x106	CR-HMR	2020-12-31	3x106			Dec2-set1	63	12	2020-12-02	N/A	0	N/A	N/A	N/A	N/A												#DIV/0!			65.8
178	CC104		2020-10-30				3	3						197.5		6.9x106	CR-HMR	2020-12-31	2x106			Dec2-set1	1	1	2020-12-02	N/A	0	N/A	N/A	N/A	N/A												#DIV/0!			75.4
183	CC106		2020-11-02				4	4						x		5.5x106							15	10	2020-12-02	2P	0	N/A	N/A	N/A	N/A												#DIV/0!
184	CC107		2020-11-02				4	8						59.2		4.5x106							15	5	2020-12-02	2P	0	74.9593	0.0890864	3.74669	2.10263												#DIV/0!
206	CC107		2020-11-09				5	8						x		10.0x106	CR-HMR	2021-01-20	5.6x106			Dec2-set2	15	12	2020-12-02	N/A	0	N/A	N/A	N/A	N/A												#DIV/0!			23.9
185	CC108		2020-11-02				4	4						51.8		5.0x106							12	6	2020-12-02	1P	0	N/A	N/A	N/A	N/A												#DIV/0!
190	CC109		2020-11-04				4	4						60.8		2.0x106							6	1	2020-12-02	2P	0	14.6885	0.0509652	1.3263	1.90171												#DIV/0!
191	CC110		2020-11-04				3	3						x		5.5x106	CR-HMR	2020-12-31	2x106			Dec2-set1	12	1	2020-12-02	2P	0	N/A	N/A	N/A	N/A												#DIV/0!			90.8
192	CC111		2020-11-04				3	3						77		2.5x106	CR-HMR	2020-12-31	1.04x106			Dec2-set1	6	0	2020-12-02	N/A	0	N/A	N/A	N/A	N/A												#DIV/0!			59.1
199	CC115		2020-11-06				3	4						117.3		4.5x106	CR-HMR	2021-01-20	0.6x106			Dec2-set2	19	8	2020-12-02	N/A	0	N/A	N/A	N/A	N/A												#DIV/0!			13.8
220	CC115		2020-11-13				3	4						x		4.2x106	CR-HMR	2021-01-20	0.86x106			Dec2-set2	19	15	2020-12-02	N/A	0	N/A	N/A	N/A	N/A												#DIV/0!			3.65
202	CC118		2020-11-06				4	8						111		4.8x106							9	3	2020-12-02	1P	1	N/A	N/A	N/A	N/A												#DIV/0!
213	CC118		2020-11-11				4	8						146.1		3.5x106							9	8	2020-12-02	N/A	0	32.4153	0.0432812	12.9149	2.33395												#DIV/0!
203	CC119		2020-11-06				4	8								4.1x106	CR-HMR	2021-05-04	4.1x106			2021-05-04		2																			#DIV/0!
210	CC122		2020-11-09				4							35.1		5.0x106	CR-HMR	2020-12-31	1.84x106			Dec2-set1	26	1	2020-12-02	1P	0	N/A	N/A	N/A	N/A												#DIV/0!			48.3
218	CC122		2020-11-11				5							64.1		7.0x106	CR-HMR	2020-12-31	5.46x106			Dec2-set1	26	3	2020-12-02	N/A	1	N/A	N/A	N/A	N/A												#DIV/0!			3.22
237	CC122		2020-11-18				6							167.3		10.0x106	CR-HMR	2020-12-31	6.6x106			Dec2-set1	26	10	2020-12-02	N/A	0	18.7237	0.101198	13.9849	1.19443												#DIV/0!			10.2
215	CC123		2020-11-11				5	8								15.0x106	CR-HMR	2021-05-04	15.0x106			2021-05-04		3																			#DIV/0!
224	CC129		2020-11-13				3	3						x		3.9x106	CR-HMR	2020-12-31	1.06x106			Dec2-set1	4	1	2020-12-02	1P	0	N/A	N/A	N/A	N/A												#DIV/0!			3.68
238	CC139		2020-11-18				3	4						115.1		7.5x106	CR-HMR	2021-01-20	2x106			Dec2-set2	10	9	2020-12-02	N/A	0	N/A	N/A	N/A	N/A												#DIV/0!			0.94
271	CC148		2021-02-03				5	N/A						14		4.0x106	CR-HMR	2021-02-04	1.16x106			2021-02-04	ongoing	6	2021-02-04	N/A	0	N/A	N/A	N/A	N/A	BV510 Stain														28.7
272	CC149		2021-02-03				7	N/A						192.7		14.0x106	CR-HMR	2021-02-04	25x106			2021-02-04	ongoing	30	2021-02-04	N/A	0	N/A	N/A	N/A	N/A	BV510 Stain														14.6
273	CC150		2021-02-03				5	7						37.7		11.0x106	CR-HMR	2021-02-04	1.4x106			2021-02-04	ongoing	25	2021-02-04	N/A	0	N/A	N/A	N/A	N/A	BV510 Stain														21.4
274	CC151		2021-02-03				7	N/A						155.7		5.0x106	CR-HMR	2021-02-04	3.6x106			2021-02-04	ongoing	14	2021-02-04	N/A	0	N/A	N/A	N/A	N/A	BV510 Stain														12.3
275	CC152		2021-02-03				3	4						x		7.0x106	CR-HMR	2021-02-04	2.7x106			2021-02-04	6	6	2021-02-04	N/A	0	N/A	N/A	N/A	N/A	BV510 Stain														32.9
276	CC153		2021-02-03				3	N/A						1.4		9.0x106	CR-HMR	2021-02-04	4x106			2021-02-04	ongoing	2	2021-02-04	N/A	0	N/A	N/A	N/A	N/A	BV510 Stain														27.4
277	CC154		2021-02-03				3	N/A						31.3		4.0x106	CR-HMR	2021-02-04	0.76x106			2021-02-04	ongoing	2	2021-02-04	N/A	0	N/A	N/A	N/A	N/A	BV510 Stain														80
278	CC155		2021-02-03				4	N/A						16.5		5.0x106	CR-HMR	2021-02-04	2.3x106			2021-02-04	ongoing	4	2021-02-04	N/A	0	N/A	N/A	N/A	N/A	BV510 Stain														31
286	CC156		2021-03-29				7	ongoing								9.0x106		2021-05-04	9.0x106			2021-05-04		11 AM
287	CC156		2021-03-29				7	ongoing								9.0x106		2021-05-04	9.0x106			2021-05-04		11 PM
288	CC157		2021-03-29				6	6								4.0x106		2021-05-04	4.0x106			2021-05-04		6
289	CC158		2021-03-29				3	3								2.5x106		2021-05-04	2.5x106			2021-05-04		1
290	CC159		2021-03-29				3	3								6.0x106		2021-05-04	6.0x106			2021-05-04		5
291	CC160		2021-03-29				3	3								4.0x106	CR-HMR	2021-07-06	1.7x106			2021-07-07		2																			#DIV/0!
292	CC161		2021-03-29				4	4								4.0x106								7																			#DIV/0!
48	HD001		2020-04-30			No	0		presumed neg	No	-				Ficoll	3.1x106	CR-HMR	2020-01-06	900000	-		1	N/A	N/A	Y	N/A	0	N/A	N/A	N/A	N/A	*Wave 1	73.3							57.3		16	0.279232	15.7		87.2	3008	7.53	2.94
49	HD002		2020-04-30			No	0		presumed neg	No	-				Ficoll	5.1x106	CR-HMR	2020-01-06	400000	-		1	N/A	N/A	Y	N/A	0	N/A	N/A	N/A	N/A	*Wave 1	44.7							29.1		15.6	0.536082	17.2		92	3551	10.2	4.31
52	HD003		2020-05-04			No			presumed neg	No	-				Ficoll	9.5x106
53	HD004		5/4/2020			No	0		presumed neg	No	-				Ficoll	8x106	CR-HMR	2020-01-06	800000	-		1	N/A	N/A	Y	N/A	0	N/A	N/A	N/A	N/A	*Wave 1	33.7							23.3		10.4	0.446352	12.7		98.5	4858	14.7	15.7
56	HD005		2020-05-13			No	0		presumed neg	No	-				Ficoll	11x106	CR-HMR		4.6x106			4	N/A	N/A	Y	N/A	0	N/A	N/A	N/A	N/A	*Wave 1	35.4	0.02	31.2	53.8	5	7.29	31	13.2	36	21.3	1.61364	62.5	0.68	41.2	530	17.2	0.3
80	HD006		2020-06-11			No	0		presumed neg	No	-				Ficoll	5.5x106	CR-HMR		2.0x106			4	N/A	N/A	Y	N/A	0	N/A	N/A	N/A	N/A		45.1	0.03	20.3	80.7	3.96	14.9	40.4	25.8	44.5	16.2	0.627907	19.5	0.65	53.6	691	53.6	0.13
83	HD007		2020-09-17	Male		No	0		presumed neg	No	-				Ficoll	13.0x106	CR-HMR		8.5x106			3	N/A	N/A	Y	N/A	0	N/A	N/A	N/A	N/A		54.2	0.13	94.1	71.4	0	20.5	35	29.3	42.8	24.5	0.836177	69.75	0.51	20.4	1799	7.88
84	HD008		2020-09-17	Female		No	0		presumed neg	No	-				Ficoll	15.0x106	CR-HMR		10x106			3	N/A	N/A	Y	N/A	0	N/A	N/A	N/A	N/A		50.1	1.63	74.4	48.1	0	20.4	44.1	26.5	45.4	18.9	0.713208	24.45	0.14	84.8	3884	75.01
85	HD009		2020-09-17	Female		No	0		presumed neg	No	-				Ficoll	18.0x106	CR-HMR		9.0x106			3	N/A	N/A	Y	N/A	0	N/A	N/A	N/A	N/A		45	0.27	47.4	84.5	0.32	15.6	35.1	31.1	36	11.7	0.376206	9.85	0.12	60.4	2001	24.93
86	HD010		2020-09-17	Male		No	0		presumed neg	No	-				Ficoll	11.0x10⁶	CR-HMR	2021-07-06	21x106	yes		2021-07-07
87	HD011		2020-09-17			No	0		presumed neg	No	-				Ficoll	10.0x106	CR-HMR	2021-07-06	12x106	yes		2021-07-07
88	HD012		2020-09-17			No	0		presumed neg	No	-				Ficoll	9.0x106	CR-HMR	2021-07-06	17x106	yes		2021-07-07
89	HD013		2020-09-17			No	0		presumed neg	No	-				Ficoll	14.0x106	CR-HMR	2021-07-06	36x106	yes		2021-07-07
90	HD014		2020-09-17			No	0		presumed neg	No	-				Ficoll	10.0x106	CR-HMR	2021-07-06	15x106	yes		2021-07-07
267	HD015		2021-02-01				0	0						x		16.0x106	CR-HMR	2021-02-04	12.5x106			2021-02-04	N/A	N/A	2021-02-04	N/A	0	N/A	N/A	N/A	N/A	BV510 Stain														20.7
268	HD016		2021-02-01				0	0						x		10.0x106	CR-HMR	2021-02-04	10x106			2021-02-04	N/A	N/A	2021-02-04	N/A	0	N/A	N/A	N/A	N/A	BV510 Stain														37.2
269	HD017		2021-02-01				0	0						x		9.5x106	CR-HMR	2021-02-04	9.6x106			2021-02-04	N/A	N/A	2021-02-04	N/A	0	N/A	N/A	N/A	N/A	BV510 Stain														30.2
270	HD018		2021-02-01				0	0						x		15.0x106	CR-HMR	2021-02-04	24x106			2021-02-04	N/A	N/A	2021-02-04	N/A	0	N/A	N/A	N/A	N/A	BV510 Stain														27.7
168							5	8						35.4	Ficoll	8.0x106	CR-HMR	2021-07-06	6.0x106			2021-07-07	12	9		N/A	0	N/A	N/A	N/A	N/A												#DIV/0!
171							3	3							Ficoll	8.0x106	CR-HMR	2021-07-06	10x106			2021-07-07	12	12		N/A	0	N/A	N/A	N/A	N/A												#DIV/0!
[truncated: 9 more columns]

## Sheet: spearman
Identification	COVID Score /8	Maximal severity	No cell per ml	No CD8TCF1/ml	%CD8 TCF1 in CD8	%CD8 TCF1- in CD8	No CD8TCF1-	%CD8 Ki67 in CD8	No CD4TCF1/ml	%CD4 TCF-1 in CD4	%CD4 TCF1-	NoCD4 TCF1-	%CD4 Ki67 in CD4	%CD3 in PBMC	TCRgd among PBMC	%GrzmB in TCRgd	%Ki67 in TCRgd	%IFNg in TCRgd	TCRbC1 in PBMC	%TCR Cb1 in T cells	%CD4 in PBMC	%TCR Cb1 in CD4 T cells	%CD8 in PBMC	Ratio CD8/CD4	%CD8 GrzmB in CD8	%CD8 IFNg in CD8	MFI TCF1 on CD8	%CD8 PD-1 in CD8	%CD8 TIM-3 in CD8	%CD8 CCR7 in CD8	%CD8 PD_1 in CD8	%CD8 GrzmB+ TCF1+ in CD8	%CD4 GrzmB in CD4	%CD4 IFNg in CD4	%CD4 PD-1 in CD4	ID patient	COVID-19	IFN-γ (Human)	IL-1β (Human)	IL-6 (Human)	TNF-α (Human)
191	6	7		0	58.2	41.8	0	61.6	0			0		12.9							9.67		3.23		36.1		4835	22.9	12.2	3.66		31.1				CC002	Yes	6.64787	0.481053	7.90948	3.57862
5	6	8		0	89.1	10.9	0	51.6	0			0		3.55							2.35		1.2		76.4		2899	31.7	22.5	3.54		57.9				CC005	Yes	10.6254	0.885205	107.769	2.64297
14	4	4	1.263	0.689598	54.6	45.4	0.573402	11.1	0			0												#DIV/0!	88.3		1284	26.4	41.4	0.67		32.6				CC004	Yes	119.427	0.0886024	25.2555	2.34915
8	7	7		0	62.1	37.9	0	68	0			0													48.3		3195	17.2	24.2	1.45		22.7				CC008	Yes	36.5284	0.190798	5.45601	2.80847
10	4	4		0	96.6	3.4	0	97	0			0											11.1		64.1		2825	58.9	44.6	2.46		55.7				CC010	Yes	20.739	0.56271	7.89885	6.18377
11	7	4		0	23	77	0	31.77	0	79.6	20.4	0	15.2	2.06	0.14	16.8	13.7	5.61	0.94	41.1	1.18	46.9	0.61	0.516949	64.4	1.91	1615	14				8.51	0.87	3.36		CC011	Yes	N/A	N/A	N/A	N/A
15	6	7	7.2	0.39384	5.47	94.53	6.80616	20.4	2.0592	28.6	71.4	5.1408	6.89	6.18	1.47	1.26	1.21	6.42	3.79	46.2	4.86	45.5	1.35	0.277778	58.6	1.54	1072	0.82				0.33	4.58	2.25	2.62	CC013	Yes	N/A	N/A	N/A	N/A
16	6	8	6.865	6.28834	91.6	8.4	0.57666	2.2	0					6.45							5.62		0.83		23.6		2472		6.63	1.13		8.26				CC014	Yes	N/A	N/A	N/A	N/A
17	3	3	7.184	2.50722	34.9	65.1	4.67678	29.11	6.07048	84.5	15.5	1.11352	12.7	6.49	1.28	6.61	9.91	0.59	3.09	41.1	4.84	41.8	1.02	0.210744	35.57	0.42	1713					2.42	0.55	1.26		CC015	Yes	N/A	N/A	N/A	N/A
23	4	3		0	41.8	58.2	0	6.33	0			0												#DIV/0!	59.5		4761	26.9	14	20.7		41.2	0.33			CC021	Yes	N/A	N/A	N/A	N/A
24	4	3		0	33.7	66.3	0	11.4	0			0												#DIV/0!	80.7		4099	48.1	40.1	2.92		71.6				CC022	Yes	N/A	N/A	N/A	N/A
25	4	7		0	79.5	20.5	0	65.6	0			0												#DIV/0!	66.1		3540	10.5	21.6	1.28		48.6				CC023	Yes	N/A	N/A	N/A	N/A
26	7	7		0	51.2	48.8	0	9.91	0			0												#DIV/0!	39.6		3200	22.6	12.7	8.07		23.1				CC012	Yes	N/A	N/A	N/A	N/A
28	4	4	1.4571	1.0258	70.4	29.6	0.431302	27.4	0			0												#DIV/0!	51.3		1528	24.4	17.1	10		20.9				CC025	Yes	0.802137	0.217699	0.939724	1.19106
34	7	7	1.22069	0.949696	77.8	22.2	0.270993	64.5	0			0												#DIV/0!	46.2		1888	23.9	28.4	1.58		19				CC012	Yes	N/A	N/A	N/A	N/A
37	4	7	1.08	0.85104	78.8	21.2	0.22896	18.1	0			0												#DIV/0!	73		2232	24.6	26.7	2.5		44.1				CC023	Yes	N/A	N/A	N/A	N/A
18	7	7	12.9	0.32379	2.51	97.49	12.5762	29.98	7.1853	55.7	44.3	5.7147	15.3	2.02	0.14	45.9	20.5	3.93	0.66	30.3	0.68	44.6	1.2	1.76471	89.37	1.95	1398					4.13	12.9	4.3		CC016	Yes	N/A	N/A	N/A	N/A
20	3	7	5.689	0.350442	6.16	93.84	5.33856	40.97	4.19848	73.8	26.2	1.49052	17.6	8.04	0.28	71.6	13.3	2.34	3.49	38.2	2.54	42.7	4.09	1.61024	88.77	0.94	1549					6.23	6.28	2.9		CC018	Yes	N/A	N/A	N/A	N/A
21	4	8	0.4083	0.238447	58.4	41.6	0.169853	99.1	0.316024	77.4	22.6	0.0922758	98.1	29.9	0.67	54.5	73.6	4.96	15.7	36.2	17.3	47	11.2	0.647399	73.8	2.77	1445	7.4				53.3	24	2.2	22.3	CC019	Yes	N/A	N/A	N/A	N/A
22	3	3		0	69.81	30.19	0	30.93	0	98	2	0	17.5	26.1	1,21	68.2	8.43	0.45	10.8	39.2	18.8	42.2	4.51	0.239894	37.52	0.37	4757					27.6	11.7	0.46		CC020	Yes	N/A	N/A	N/A	N/A
42	3	4	2.1315	0.334645	15.7	84.3	1.79685	39.66	1.38334	64.9	35.1	0.748156		9.46	1.49	14.2	30.2	0.41	4.48	44.9	5.82	42.5	3.52	0.604811	63.93	0.84	1626					18.6	2.59	1.59	22.3	CC028	Yes	11.1817	0.103138	10.3286	3.92828
44	3	3	1.8148	1.50084	82.7	17.3	0.31396	89.2	1.50447	82.9	17.1	0.310331	92.7	29.2	0.14	9.95	14.6	3.64	13.3	43.6	21.7	43.1	5.94	0.273733	46.1	0.52	741	0.75				4.64	0.75	0.97	3.67	CC030	Yes	12.3031	0.139094	4.45937	1.98275
46	3	3	1.6	0.992	62	38	0.608	83.4	1.1744	73.4	26.6	0.4256	81.3	26	0.18	8.88	8.63	3.7	11.1	39.8	15.2	32.1	11.6	0.763158	78.4	0.71	566	0.72				1.2	0.72	0.87	7.3	CC032	Yes	30.4238	0.116727	7.25415	2.67674
48	0		0.775	0.6758	87.2	12.8	0.0992	7.53	0					73.3							57.3		16	0.279232	15.7		3008	2.94	2.03	1.71		5.54				HD001	No	N/A	N/A	N/A	N/A
49	0		1.275	1.173	92	8	0.102	10.2	0					44.7							29.1		15.6	0.536082	17.2		3551	4.31	3.1	3.26		9.97				HD002	No	N/A	N/A	N/A	N/A
53	0		1.14285	1.12571	98.5	1.5	0.0171427	14.7	0					33.7							23.3		10.4	0.446352	12.7		4858	15.7	3.97	32.2		12.1				HD004	No	N/A	N/A	N/A	N/A
56	0		1.5714	0.647417	41.2	58.8	0.923983	17.2	0.802985	51.1	48.9	0.768415	8.44	35.4	0.02	31.2	53.8	5	7.29	31	13.2	36	21.3	1.61364	62.5	0.68	530	0.3				7.54	1.46	0.67	0.78	HD005	No	N/A	N/A	N/A	N/A
63	4	4	1.1666	1.09544	93.9	6.1	0.0711626	27.1	0					35.5							31.24		4.26	0.136364	56		1881	41.1	22.6	10.55		37				CC041	Yes	N/A	N/A	N/A	N/A
64	7	7	5	0.665	13.3	86.7	4.335	49.6	1.52	30.4	69.6	3.48	36.5	23.4	0.47	3.21	26.6	4.6	9.26	35.5	18.9	38.7	5.21	0.275661	23.6	1.06	1135	3.15				1.87	2.03	1.3	8.23	CC042	Yes	10.1533	0.212805	359.083	2.3998
66	3	8	1.94117	1.90429	98.1	1.9	0.0368822	96.1	1.93729	99.8	0.2	0.00388234	92.4	7.69	0.6	3.49	50.4	7.12	3.36	39.7	6.52	39.6	1.69	0.259202	48	1.9	1038	2.15				14.4	0.21	2.18	1.44	CC043	Yes	1293.82	0.282913	102.639	3.65125
69	4	8	2.125	0.8245	38.8	61.2	1.3005	88.4	1.53425	72.2	27.8	0.59075	79.7	6.68	3.47	1.77	92.4	9.76	3.37	37.4	5.95	39.2	2.39	0.401681	51.2	2.22	1347	6.16				26.5	0.21	2.85	11.4	CC046	Yes	43.9188	0.2569	62.8548	2.3407
70	3	3	2.4736	2.22377	89.9	10.1	0.249834	32.8	0					17.4							13.61		3.79	0.278472	74.3		1963	23.6	14.5	10.4		53.1				CC047	Yes	N/A	N/A	N/A	N/A
71	3	4	1.13636	1.10681	97.4	2.6	0.0295454	27.8	0					13.4							10.9		2.5	0.229358	36.6		3167	23.4	12.2	10.2		23.4				CC048	Yes	N/A	N/A	N/A	N/A
72	4	4	0.8484	0.716898	84.5	15.5	0.131502	22.1	0					30.7							24.97		5.73	0.229475	60.4		1991	40.8	19.8	14.9		40.8				CC049	Yes	N/A	N/A	N/A	N/A
76	3	3	0.84625	0.69054	81.6	18.4	0.15571	21	0					20.2							17.38		2.82	0.162255	75.4		1747	35.9	24.5	6.5		41.6				CC053	Yes	N/A	N/A	N/A	N/A
80	0		1.375	0.737	53.6	46.4	0.638	53.6	0.6435	46.8	53.2	0.7315	26.7	45.1	0.03	20.3	80.7	3.96	14.9	40.4	25.8	44.5	16.2	0.627907	19.5	0.65	691	0.13				7.01	6.64	0.86	1.13	HD006	No	N/A	N/A	N/A	N/A
83	0		1.52941	0.312	20.4	79.6	1.21741	7.88	1.00482	65.7	34.3	0.524588	22.5	54.2	0.13	94.1	71.4	0	20.5	35	29.3	42.8	24.5	0.836177	69.75	0.51	1799					9.56	5.06	0.56		HD007	No	N/A	N/A	N/A	N/A
84	0		1.875	1.59	84.8	15.2	0.285	75.01	1.81125	96.6	3.4	0.06375	12.7	50.1	1.63	74.4	48.1	0	20.4	44.1	26.5	45.4	18.9	0.713208	24.45	0.14	3884					12.2	3.93	0.16		HD008	No	N/A	N/A	N/A	N/A
85	0		2.11764	1.27905	60.4	39.6	0.838585	24.93	1.75552	82.9	17.1	0.362116	18.2	45	0.27	47.4	84.5	0.32	15.6	35.1	31.1	36	11.7	0.376206	9.85	0.12	2001					2.86	0.65	0.37		HD009	No	N/A	N/A	N/A	N/A
92	3	3	1.3333	1.3293	99.7	0.3	0.0039999	99.8	1.32397	99.3	0.7	0.0093331	99.9	20	0.1	86.6	66.1	10.3	10.1	48.4	13.1	39.9	6.34	0.483969	65.2	2.64	1922	1.03				55.3	1.03	4.43	4.84	CC055	Yes	N/A	N/A	N/A	N/A
93	3	3	1.6666	1.61327	96.8	3.2	0.0533312	94.2	1.65327	99.2	0.8	0.0133328	93.9	31.2	0.35	90.4	28.9	6.38	16.5	46.1	22.1	48.7	7.66	0.346606	70.9	1.39	1338	2.94				30.3	2.94	2.2	1.88	CC056	Yes	N/A	N/A	N/A	N/A
95	4	5		0	94	6	0	95.5	0	96.3	3.7	0	97.8	30.2	0.31	85.1	28.4	6.08	7.92	24.4	16.7	34.7	16.4	0.982036	92.6	0.96	698	2.6				12.8	19.1	1.29	8.2	CC058	Yes	N/A	N/A	N/A	N/A
103	3	4		0	50.6	49.4	0	45.5	0	60.4	39.6	0	25.6	4.48	0.09	22.4	38.6	8	1.92	33.6	3.55	34.9	1.14	0.321127	85.1	1.49	457	2.96				0.13	22.4	1.97	6.4	CC060	Yes	5494.56	0.220636	18.3733	4.22558
108	5	5		0	90.4	9.6	0	99.5	0	96.2	3.8	0	98.5	23.3	0.71	10.1	24.8	6.42	14.2	37.8	16.6	41.3	9.94	0.598795	13.5	2.51	2306	3.76				9.13	0.42	2.36	10.2	CC063	Yes	7.84401	0.066857	1.57841	1.06955
109	3	4		0	9.45	90.55	0	19.4	0	5.74	94.26	0	6.64	19.5	0.04	44.2	15.7	0	7.68	35.1	15.7	37.4	4.28	0.272611	61.8	0.58	395	1.52				0	2.75	0.65	2.44	CC064	Yes	5.57576	0.304531	4.43671	1.29401
114	5	5		0	23.4	76.6	0	24.7	0	6.14	93.86	0	12.1	10.6	1.19	1.83	9.39	5.4	3	22.4	6.03	33.7	5.02	0.832504	89.4	1.52	1276	4.13				0.31	16.3	5.33	25.3	CC058	Yes	4.83772	0.0432812	3.57691	2.08068
120	3	4		0	82.8	17.2	0	38.7	0	94.7	5.3	0	19.7	16.3	2.28	5.58	11.5	7.43	5.55	33.4	12.2	34	2.32	0.190164	51.7	1.21	717	0.35				4.21	9.23	1.69	1.14	CC060	Yes	N/A	N/A	N/A	N/A
121	5	5		0	70.5	29.5	0	88	0	93.9	6.1	0	71.3	10.2	6.48	3.38	48.9	23.1	5.3	35.3	7.33	42.6	5.02	0.684857	30.5	3.43	1684	0.65				11.3	0.09	2.25	3.12	CC063	Yes	N/A	N/A	N/A	N/A
126	5	7		0	27.4	72.6	0		0	93.3	6.7	0		24.7	1.31				12.9		11.8		11.2	0.949153	81.9	4.98					71.9		4.52	5.34	15.2	CC074	Yes	297.027	0.139094	16.8281	1.55733
128	4	4		0	13.1	86.9	0		0	45.5	54.5	0		34.6	0.3				11.7		30.4		4.18	0.1375	38.8	1.28					43.6		0.84	0.48	10.1	CC076	Yes	109.808	0.214273	24.4618	3.26615
133	3	3		0	17.2	82.8	0		0	80.7	19.3	0		40	2.87				9.4		15.3		22.3	1.45752	82.1	2.64					87.6		2.74	4.04	32.8	CC081	Yes	N/A	N/A	N/A	N/A
142	3	3		0	44.3	55.7	0		0	84.4	15.6	0		53.8	1.54				21	21	37.1		28	0.754717	63.8	3.42					59.6		1.7	3.08	18.6	CC081	Yes	2.28597	0.0528885	1.12605	1.1168
143	7	7		0	15.3	84.7	0		0	78.6	21.4	0		18.7	0.97				9.65		10.1		8.63	0.854455	75	3					63.9		3.69	2.15	13.8	CC074	Yes	N/A	N/A	N/A	N/A
153	7	7	4.7	0.30785	6.55	93.45	4.39215		3.4451	73.3	26.7	1.2549		9.98	0.69				7.36		6.14		8.65	1.40879	92.3	3.84					86.7		7.1	2.7	32	CC074	Yes	203.349	0.2569	11.7367	4.88445
165	3	4		0	52.5	47.5	0		0	93.6	6.4	0		41.3	0.71				11.4		32.1		5.54	0.172586	48.4	7.06					49.4		0.21	4.21	9.45	CC076	Yes	N/A	N/A	N/A	N/A
104	3	3		0	40.8	59.2	0	11.9	0	5.01	94.99	0	38.4											#DIV/0!												CC061		176.14	0.279966	2.23793	1.45267
124	3	3		0	73.4	26.6	0	71.2	0	64.1	35.9	0	87.3											#DIV/0!												CC072		N/A	N/A	N/A	N/A
174	3	3		0	63.6	36.4	0	87.6	0	34.6	65.4	0	97.8											#DIV/0!												CC100		N/A	N/A	N/A	N/A
178	3	3	1.7692	0.589144	33.3	66.7	1.18006	36.3	0.46353	26.2	73.8	1.30567	76											#DIV/0!												CC104		N/A	N/A	N/A	N/A
191	3	3		0	58.2	41.8	0	70.4	0	37.3	62.7	0	96.3											#DIV/0!												CC110		N/A	N/A	N/A	N/A
192	3	3		0	75.4	24.6	0	73.9	0	55.9	44.1	0	90.9											#DIV/0!												CC111		N/A	N/A	N/A	N/A
197	3	3	1.39394	0.897697	64.4	35.6	0.496242	84.3	1.02455	73.5	26.5	0.369394	98.1											#DIV/0!												CC100		N/A	N/A	N/A	N/A
224	3	3		0	70.7	29.3	0	73.1	0	52.3	47.7	0	93.8											#DIV/0!												CC129		N/A	N/A	N/A	N/A
210	4	6		0	51.9	48.1	0	26.8	0	35.8	64.2	0	44.4											#DIV/0!												CC122		N/A	N/A	N/A	N/A
172	7		13.05	11.8494	90.8	9.2	1.2006	50.7	9.918	76	24	3.132	76											#DIV/0!												CC074		N/A	N/A	N/A	N/A
177	5	5	1	0.591	59.1	40.9	0.409	52.8	0.278	27.8	72.2	0.722	89.7											#DIV/0!												CC103		N/A	N/A	N/A	N/A
186	5				39.9	60.1	0	21	0	22.1	77.9	0	50.3											#DIV/0!												CC103		N/A	N/A	N/A	N/A
188	7				13.8	86.2	0	1.71	0	3.11	96.89	0	4.7											#DIV/0!												CC074		N/A	N/A	N/A	N/A
205	5				29.1	70.9	0	25.9	0	21	79	0	37.2											#DIV/0!												CC103		N/A	N/A	N/A	N/A
211	7	7			65.8	34.2	0	39.2	0	48.2	51.8	0	39.6											#DIV/0!												CC074		57.4265	0.171264	4.50089	8.49568
218	5	6			23.9	76.1	0	0.58	0	4.48	95.52	0	1.71											#DIV/0!												CC122		N/A	N/A	N/A	N/A
235	6	7			48.3	51.7	0	40	0	32.5	67.5	0	38.8											#DIV/0!												CC074		N/A	N/A	N/A	N/A
237	6				9.59	90.41	0	1.41	0	6.11	93.89	0	2.93											#DIV/0!												CC122		18.7237	0.101198	13.9849	1.19443
182	6	8			3.22	96.78	0	56.6	0	7.95	92.05	0	17.5											#DIV/0!												CC098		N/A	N/A	N/A	N/A
204	6	8			3.65	96.35	0	81.4	0	69.1	30.9	0	52											#DIV/0!												CC098		47.2473	0.602853	9.21337	7.76047
206	5	8			3.68	96.32	0	36.4	0	29.2	70.8	0	16.9											#DIV/0!												CC107		N/A	N/A	N/A	N/A
199	3	4	1.15385	0.170769	14.8	85.2	0.983077	93.4	0.803077	69.6	30.4	0.350769	92.3											#DIV/0!												CC115		N/A	N/A	N/A	N/A
220	3	4	1.27273	0.129818	10.2	89.8	1.14291	95.4	0.748363	58.8	41.2	0.524364	91.8											#DIV/0!												CC115		N/A	N/A	N/A	N/A
238	3	4		0	0.94	99.06	0	34.6	0	19.2	80.8	0	20.4											#DIV/0!												CC139		N/A	N/A	N/A	N/A
267	0	0	2	0.414	20.7	79.3	1.586	30.6	0.0498	2.49	97.51	1.9502	36.6																							HD015		N/A	N/A	N/A	N/A
268	0	0	1.17644	0.437636	37.2	62.8	0.738804	49.1	0.109644	9.32	90.68	1.0668	45.4																							HD016		N/A	N/A	N/A	N/A
269	0	0	1.1875	0.358625	30.2	69.8	0.828875	64.5	0.149625	12.6	87.4	1.03788	43.6																							HD017		N/A	N/A	N/A	N/A
270	0	0	1.875	0.519375	27.7	72.3	1.35563	55.9	0.146437	7.81	92.19	1.72856	51.4																							HD018		N/A	N/A	N/A	N/A
271	5	7			28.7	71.3		2.2		1.41	98.59	0	58.8																							CC148		N/A	N/A	N/A	N/A
272	7	N/A			14.6	85.4		3.02		0.34	99.66		1.63																							CC149		N/A	N/A	N/A	N/A
273	5	7			21.4	78.6		5.7		0.58	99.42		27.3																							CC150		N/A	N/A	N/A	N/A
274	7	N/A			12.3	87.7		1.1		0.62	99.38		0.59																							CC151		N/A	N/A	N/A	N/A
275	3	4			32.9	67.1		79.5		12.6	87.4		43.2																							CC152		N/A	N/A	N/A	N/A
276	3	N/A			27.4	72.6		70		2.83	97.17		43.3																							CC153		N/A	N/A	N/A	N/A
277	3	N/A			80	20		91.8		41.3	58.7		97.1																							CC154		N/A	N/A	N/A	N/A
278	4	N/A			31	69		83.7		2.96	97.04		54.8																							CC155		N/A	N/A	N/A	N/A
146	3	4	9	1.593	17.7	82.3	7.407	35.2																#DIV/0!
203	4	8	4	2.4	60	40	1.6	96																#DIV/0!
166	5	8	3.1	0.30783	9.93	90.07	2.79217	58.5																#DIV/0!
215	5	8	15	6.48	43.2	56.8	8.52	13.7																#DIV/0!
291	3	3	4	2.448	61.2	38.8	1.552																	#DIV/0!
289	3	3	2.5	1.5075	60.3	39.7	0.9925	9.3																#DIV/0!
198	7	7	8.3	6.1669	74.3	25.7	2.1331	19.3																#DIV/0!

## Sheet: STable1
Table 1: Demographics, Comorbidities, Clinical Presentation, Treatment & Outcomes
		Total (n=76)		Mild Hospitalized (n= 43)		Severe (n=33)		p-value
n		76		43		33
age (median)		70.3	59.5-81.7	72.9151	58.8-82.3	68.874	62.7-79.0	0.888
sex (count)	Female	20	0.263158	13	0.302326	7	0.212121	0.376
	Male	56	0.736842	30	0.697674	26	0.787879
Wave (count)	1	32	0.421053	17	0.395349	15	0.454545	0.604
	2	44	0.578947	26	0.604651	18	0.545455
BMI (median)*		27.5	23.7-31.9	27	23.7-31.9	28.5	23.4-33.4	0.643
Provenence (count)	Home	58	0.763158	35	0.813953	23	0.69697	0.3119
	Assisted living residence	9	0.118421	3	0.0697674	6	0.181818
	Other institution (nosocomial)	9	0.118421	5	0.116279	4	0.121212
Comorbidities (count)	Cardiovascular Disease	26	0.342105	17	0.395349	9	0.272727	0.264
	Hypertension	46	0.605263	29	0.674419	17	0.515152	0.159
	Dislipidemia	25	0.328947	16	0.372093	9	0.272727	0.361
	Renal Disease	7	0.0921053	4	0.0930233	3	0.0909091	1
	Respiratory Disease	29	0.381579	15	0.348837	14	0.424242	0.502
	Immunsuppression	10	0.131579	7	0.162791	3	0.0909091	0.499
	Active Malignancy	8	0.105263	4	0.0930233	4	0.121212	0.722
	Diabetes	24	0.315789	18	0.418605	6	0.181818	0.028
	Dementia	11	0.144737	5	0.116279	6	0.181818	0.421
Presenting Symptoms (count)	Gastrointestinal	29	0.381579	20	0.465116	9	0.272727	0.087
	Respiratory	54	0.710526	30	0.697674	24	0.727273	0.888
	Fever	42	0.552632	25	0.581395	17	0.515152	0.565
	Neurological	32	0.421053	23	0.534884	9	0.272727	0.022
	Cardiovascular	11	0.144737	9	0.209302	2	0.0606061	0.1008
Treatment (count)	antibiotics	65	0.855263	38	0.883721	27	0.818182	0.420874
	antivirals	9	0.118421	2	0.0465116	7	0.212121	0.036
	glucocorticoids	25	0.328947	11	0.255814	14	0.424242	0.121376
	immunomodulators	4	0.0526316	0	0	4	0.121212	0.0319
	anticoagulants	59	0.776316	35	0.813953	24	0.727273	0.368751
	Advanced organ support	21	0.276316	0		21	0.636364	0
	invasive mechanical ventailation	21	0.276316	0		21	0.636364
	ECMO	6	0.0789474	0		6	0.181818	0
	vasopressors	17	0.223684	0		17	0.515152	0
	renal replacement therapy	2	0.0263158	0		2	0.0606061	0
Outcomes	WHO score max (median)	4	3-7	3	3 - 4	7	7-8	0
	Length of Hospitalization (median)	13	7-32	10	6-13	29.5	18-63	0
	Disposition (count)							0
	home	47	0.618421	33	0.767442	14	0.424242
	institution	16	0.210526	10	0.232558	6	0.181818
	Death in hospital	13	0.171053	0	0	13	0.393939
Data are presented as median & IQR or count & %
p-values were calculated using Mann-Whitney U test, chi-chi test or Fisher's exact test
*BMI data was only available on a subset of individuals (19 mild hospitalized & 20 severe)
Patients were categorized clinically as either mild/moderate or severe disease as per their maximal severity scores using the WHO ordinal scale [REF]
Of 51 individuals who were scored as having mild disease at the time of their initial PBMC collection,
8 ultimately progressed to severe disease of whom 4 died from disease complications,
whereas 9 of 33 (27%) individuals who were initially scored as severe died of disease complications [Supplemental Table 7).
Regarding the demographics of the individuals investigated,
the median BMIs and ages were / were not significantly different
80% of individuals who ultimately had a mild disease course were admitted from home
wherease 70% of those with a severe disease course were living at home prior to admission

## Sheet: STable2
Table 2: Clinical Lab Values (extremes) grouped by maximal Clinical Severity (maximal WHO score)
	Total		n	Mild Hosp		n	Severe		n	p-value
O2 saturation (%) nadir (median)	90	88-92	76	92	90-93	43	88	83-90	33	6e-06
CRP (mg/L) (median)	165	86-219	70	121	52-189	37	194	163-275	33	0.0001
absolute lymphocyte count nadir (x109/L) (median)	0.55	0.35-0.78	76	0.65	0.44-0.89	43	0.38	0.20-0.64	33	0.0008912
ALT (U/L) (median)	54	30-127	53	31	26-54	25	122	50-241	28	7e-05
25D (nM) (median)	63	40-101	63	72	48-107	37	56	32-81	26	0.1099
25D deficient (<25 nM) (count)	9	0.142857	63	3	0.0810811	37	6	0.230769	26	0.144
25D insufficient (<50 nM) (count)	22	0.349206	63	11	0.297297	37	11	0.423077	26	0.303
25D insufficient (<75 nM) (count)	36	0.571429	63	21	0.567568	37	15	0.576923	26	0.941
cytokine panel?
LDH
p-values calculated using Mann-Whitney U test, chi-chi test or Fisher's exact test

## Sheet: Fig1
Number of cells per ml of blood (x10^6 cells)
Severity	Fig 1a	Fig 1b	Fig 1c	Fig 1d
COVID Score /8	No CD4TCF1	NoCD4TCF1-	No CD8TCF1	No CD8TCF1-
0	0.00242064	0.147929	0.125023	0.018352
0	0.00585276	0.186672	0.221697	0.019278
0	0.0696956	0.194303	0.117074	0.00178285
0	0.105994	0.101431	0.1379	0.196808
0	0.166023	0.188727	0.119394	0.103356
0	0.294413	0.153704	0.07644	0.298266
0	0.479981	0.0168938	0.30051	0.053865
0	0.545968	0.112618	0.149649	0.0981145
0	0.00981976	0.384548	0.0740563	0.283704
0	0.0236595	0.230197	0.0906063	0.152959
0	0.0133729	0.0927611	0.0207687	0.0480018
0	0.0211675	0.249864	0.0952534	0.248622
4	0.0121147	0.0429521	0.0398588	0.0331426
3	0.293811	0.0538944	0.0255736	0.0477032
4	0.00111381	0.226194	0.0510848	0.0214788
4	0.0341842	0.174256	0.0129071	0.170693
3	0.106641	0.0378592	0.0143331	0.218347
4	0.0546722	0.0159637	0.0267061	0.0190235
3	0.0805106	0.0435427	0.0117795	0.0632493
3	0.32647	0.0673418	0.0891499	0.0186492
3	0.178509	0.0646912	0.115072	0.070528
4	0.0212974	0.168858	0.0466656	0.00303153
3	0.126311	0.000253129	0.0321825	0.00062331
4	0.0912879	0.0351496	0.0197056	0.031082
3	0.000850869	0.156717	0.0842807	0.00946869
3	0.0126437	0.093606	0.0276704	0.000738634
4	0.00299595	0.123416	0.0410783	0.00753506
3	0.000789382	0.0889131	0.0194732	0.00439102
3	0.17344	0.00122264	0.0842776	0.000253594
3	0.365372	0.00294655	0.123576	0.00408517
3	0.0132384	0.0372899	0.162898	0.326286
3	0.272502	0.0982492	0.134971	0.0746115
3	0.0708603	0.0309505	0.00807738	0.0464995
3	0.233592	0.163673	0.011031	0.0971164
7	0.158503	0.0406215	0.0236756	0.0792619
6	0.100077	0.249843	0.00531684	0.0918832
6	0.0147254	0.4315	0.0521932	0.00478628
7	0.00824942	0.0106713	0.000671867	0.0045771
7	0.04886	0.03886	0.00388548	0.150915
7	0.28728	0.65772	0.0346465	0.225854
7	0.211529	0.0770509	0.026629	0.379921
7	1.93282	0.610364	5.56685	0.564042
5	0.0181495	0.0471365	0.154336	0.106808

## Sheet: Fig2
Fig 2a				Fig 2b				Fig 2c				Fig 2d				Fig 2e			Fig 2g				Fig 2h				Fig 2i							Fig 2j-l	in CD4+ T cells				Fig 2m-o	in CD8+ T cells
%TCF1 in CD4+ T cells				%TCF1 in CD8+ T cells				%TCF1- in CD8+ T cells				TCF1 MFI (fold change)				TCF1 MFI (fold change) correlation with severity			%LEF1 in CD8+ T cells				%LEF1 in CD4+ T cells				TCF1 overall expression level							Number of cells in each cluster					Number of cells in each cluster
HD	Mild	Severe		HD	Mild	Severe		HD	Mild	Severe		HD	Mild	Severe		Severity	Fold increase in TCF1 CD8		HD	Mild	Severe		HD	Mild	Severe		Population	FCS Filename	Stats channel	Median of channel	Event count	total expression			HD	Mild	Severe			HD	Mild	Severe
2.49	12.6	1.41		20.7	32.9	28.7		79.3	67.1	71.3		0.02	1.28	0.14		4	1		18.6	24	10.3			75.8	84.5		i	HD	TCF1	4151.99	2938	1.21985e+07		i	6	52	1060		i	10	87	1660
9.32	2.83	0.34		37.2	27.4	14.6		62.8	72.6	85.4		1.29641	1.43616	0.923249		4	1.26635		38	37.6	20.1			91	85.6		i	HD	IFNg	-357.109	2938	-1.04919e+06		ii	596	3318	79		ii	9390	1397	120
12.6	41.3	0.58		30.2	80	21.4		69.8	20	78.6		1.36778	0.518863	0.341944		3	1.21241		49.5	28.4	26.8			84.6	76.9		i	HD	GrzmB	-281.019	2938	-825633		iii	2758	3235	96		iii	955	1859	113
7.81	2.96	0.62		27.7	31	12.3		72.3	69	87.7		1.46441	0.233414	0.0813232		3	1.31355		77.2	12.3	14.8			39.5	92.4		i	Mild	TCF1	2770.27	2683	7.43262e+06		iv	7602	4648	88		iv	916	4895	159
	5.01	76			40.8	90.8			59.2	9.2		0.612525	0.233414	0.0373165		4	1.13958		14.6	21.3	19.4			58.5	74.9		i	Mild	IFNg	-290.432	2683	-779228		v	4783	4315	9814		v	516	1646	29
	64.1	27.8			73.4	59.1			26.6	40.9		0.796878	1.22951	0.0915815		3	1.10047		61.2	31	9.26			87.8	88.5		i	Mild	GrzmB	-183.275	2683	-491728		vi	2	29	1609		vi	1502	3094	262
	34.6	22.1			63.6	39.9			36.4	60.1		0.303289	0.921762	0.86824		3	0.869529		21.5	29.2	3.78			86.8	81.7		i	Severe	TCF1	1942.93	1001	1.94487e+06		vii	19	30	2530		vii	17	236	6632
	26.2	3.11			33.3	13.8			66.7	86.2		1.26073	1.39602	0.197733		3	1.73931		86.7	27.6	7.13			83.7	64.4		i	Severe	IFNg	-229.561	1001	-229791		viii	6	5	562		viii	83	48	4407
	37.3	21			58.2	29.1			41.8	70.9		0.897974	1.33655	1.45846		3	0.391163		77.9	20.5	2.43			89.6	84.7		i	Severe	GrzmB	-186.414	1001	-186600
	55.9	48.2			75.4	65.8			24.6	34.2			1.44806	0.576844		3	1.14454		24.3	14.5	13.9		59.2	6.21	7.45		II	HD	TCF1	3190.3	984	3.13926e+06
	73.5	4.48			64.4	23.9			35.6	76.1			1.25627	1.34399		3	0.858057			58.6	55.8		86.3	73.5	89.7		II	HD	IFNg	-332.76	984	-327436		Medians TCF1 in CD4+ subset					Medians TCF1 in CD8+ subset
	52.3	32.5			70.7	48.3			29.3	51.7			1.21316	0.347891		3	1.37981			66.3	24.7		64.3	86.1	37.6		II	HD	GrzmB	469.12	984	461614			HD	Mild	Severe			HD	Mild	Severe
	35.8	6.11			51.9	9.59			48.1	90.41			1.48225	1.04813		3	1.33968			10.3			82.7	7.74			II	Mild	TCF1	4527.67	1925	8.71576e+06		i	0	0.0853	0.167703		i	0.1342	0.3433	0.1158
	69.6	7.95			14.8	3.22			85.2	96.78			1.43914	0.407359		4	1.30093			58			15.8	49.4			II	Mild	IFNg	-369.002	1925	-710328		ii	0.3473	0.3431	0.32065		ii	0.5468	0.5892	0.39
	58.8	69.1			10.2	3.65			89.8	96.35			1.39751	0.227467		3	0.700285			38.9			79.4	7.12			II	Mild	GrzmB	338.786	1925	652164		iii	0.0668	0.1408	0.4673		iii	0	0.0552	0
	19.2	29.2			0.94	3.68			99.06	96.32			0.752277	0.0973797		3	0.130784			26.8			45.7	7.29			II	Severe	TCF1	1954.78	16	31276.5		iv	0.6041	0.6841	0.40204		iv	0.4378	0.4568	0.2784
51.1	84.5	79.6		87.2	96.6	62.1		12.8	3.4	37.9			0.140494			3	1.14592			3.63			74.4	4.37			II	Severe	IFNg	-207.199	16	-3315.19		v	0.487	0.5625	0.3493		v	1.1755	1.1816	0.8228
	73.8	28.6		92	34.9	23		8	65.1	77			1.231			7	0.642857			4.33			75.6	3			II	Severe	GrzmB	287.089	16	4593.42		vi	0.1959	0.2332	0.06478		vi	0.3756	0.3756	0.1385
	77.4	55.7		98.5	69.81	5.47		1.5	30.19	94.53			0.194759							27.8			63.9	54.1			iii	HD	TCF1	2599.92	2096	5.44944e+06		vii	0	0	0		vii	0.4707	0.4627	0.2705
	98			41.2	15.7	2.51		58.8	84.3	97.49			0.255715							11.3				33.2			iii	HD	IFNg	-153.444	2096	-321618		viii	0	0	0		viii	0.2325	0	0
	64.9			53.6	82.7	6.16		46.4	17.3	93.84			0.658614														iii	HD	GrzmB	83.552	2096	175125
	82.9			20.4	62	58.4		79.6	38	41.6			0.780524														iii	Mild	TCF1	1558.6	1057	1.64744e+06
	73.4			84.8	93.9	13.3		15.2	6.1	86.7																	iii	Mild	IFNg	-91.4921	1057	-96707.2
46.8	99.8	30.4		60.4	89.9	98.1		39.6	10.1	1.9																	iii	Mild	GrzmB	45.3992	1057	47987
	72.2				97.4	38.8			2.6	61.2																	iii	Severe	TCF1	1170.76	1029	1.20471e+06
65.7	99.3				84.5	90.4			15.5	9.6																	iii	Severe	IFNg	3.13626	1029	3227.21
96.6	99.2				81.6	23.4			18.4	76.6																	iii	Severe	GrzmB	-10.6014	1029	-10908.9
82.9	96.3				99.7	70.5			0.3	29.5																	iv	HD	TCF1	1162.2	919	1.06806e+06
	60.4				96.8	27.4			3.2	72.6																	iv	HD	IFNg	162.15	919	149016
	96.2				94	15.3			6	84.7																	iv	HD	GrzmB	170.828	919	156991
	5.74				50.6	6.55			49.4	93.45																	iv	Mild	TCF1	1237.36	1540	1.90553e+06
	6.14	93.3			9.45				90.55																		iv	Mild	IFNg	172.711	1540	265975
	94.7				82.8				17.2																		iv	Mild	GrzmB	-37.0355	1540	-57034.6
	93.9				13.1				86.9																		iv	Severe	TCF1	1116.38	2124	2.37119e+06
	45.5				17.2				82.8																		iv	Severe	IFNg	195.229	2124	414667
	80.7				44.3				55.7																		iv	Severe	GrzmB	-3.5298	2124	-7497.31
	84.4	78.6			52.5				47.5																		v	HD	TCF1	898.22	1046	939538
	93.6	73.3		73.8	51.3	4.96		26.2	48.7	95.04																	v	HD	IFNg	199.506	1046	208683
82.8	41.8	6.42		90.1	85.9	56.8		9.9	14.1	43.2																	v	HD	GrzmB	2872.88	1046	3.00503e+06
98.4	94.2	80.2		90.2	68.9	35.1		9.8	31.1	64.9																	v	Mild	TCF1	823.593	768	632520
95	81.2	47.8		99.3	10.2			0.7	89.8																		v	Mild	IFNg	228.078	768	175164
99.2	11.3			91.2	29.6			8.8	70.4																		v	Mild	GrzmB	7455.2	768	5.7256e+06
83.5	26.2			94.5	35.3			5.5	64.7																		v	Severe	TCF1	572.467	2356	1.34873e+06
97.3	24.1			93.4	72.4			6.6	27.6																		v	Severe	IFNg	246.004	2356	579586
93	60.9			98.7	3.93			1.3	96.07																		v	Severe	GrzmB	8260.4	2356	1.94615e+07
96.5	4.52			99.2	7.61			0.8	92.39																		vi	HD	TCF1	658.297	1195	786665
97.8	8.1			79.1	77.6			20.9	22.4																		vi	HD	IFNg	53.8596	1195	64362.2
88.9	95.9				32.1			100	67.9																		vi	HD	GrzmB	12672.7	1195	1.51438e+07
	54.2																										vi	Mild	TCF1	758.543	1062	805573
																											vi	Mild	IFNg	34.6652	1062	36814.4
																											vi	Mild	GrzmB	16991.6	1062	1.80451e+07
																											vi	Severe	TCF1	513.352	3529	1.81162e+06
																											vi	Severe	IFNg	83.9073	3529	296109
																											vi	Severe	GrzmB	10168.7	3529	3.58853e+07
7	0.573042
7	0.0625363
3	0.153476
6	0.0757028
4	0.808235
7	0.184067
3	1.35767
4	0.536978
5	1.2511
5	0.00179915
5	0.975694

## Sheet: Fig3
Fig 3b						Fig 3c						Fig 3d				Fig 3e									Fig 3d				Fig 3e
%TCF1 in	Naive	TCM	TEM	TEMRA		TCF1 MFI in CD8	Naive	TCM	TEM	TEMRA		%TCF1 in	MPEC	SLEC		TCF1 MFI in CD8	MPEC	SLEC
HD1	92.3	44.4	41.7	60.7		HD1	4263	2987	2975	4862		HD1	85.7	53.2		HD1	5509	4159
HD2	99.5	84	62.9	70.6		HD2	5370	4290	3476	5082		HD2	93.5	75		HD2	5616	4701
HD3	100	72.7	64.9	74.3		HD3	5359	3151	3427	5114		HD3	80.7	71.8		HD3	5381	4711
HD4	72.7	44.4	37.3	41.6		HD4	3792	2793	2676	3511		HD4	76.1	27.3		HD4	5774	2588
Mild1	29	4.17	2.1	0.18		Mild1	1069	1674	1317	1125		Mild1	5.6	0.78		Mild1	2136	1097
Mild2	48.1	15.4	13.7	22.8		Mild2	1325	1761	1036	1495		Mild2	26	12.2		Mild2	1924	1061
Mild3	52.7	16.4	18.8	25.7		Mild3	1549	1761	1931	1579		Mild3	64.9	22.8		Mild3	4692	1407
Mild4	73.3	29.7	22.8	29.6		Mild4	3406	2539	2080	3359		Mild4	79.5	27.2		Mild4	5147	2076
Mild5	90.9	19.4	45.9	27.1		Mild5	4528	2244	2981	3138		Mild5	71	31.2		Mild5	5103	2697
Mild6	70.5	35.1	23.6	33.3		Mild6	4108	2355	2002	2810		Mild6	84.5	26		Mild6	5235	1832
Mild7	74.2	31.8	17.7	20.1		Mild7	3663	2480	2037	3095		Mild7	52.5	17.3		Mild7	4016	1689
Severe1	54.7	14.8	12.8	10.4		Severe1	1532	1585	935	1287		Severe1	55	5.08		Severe1	4299	962
Severe2	52.7	6.74	8.19	9.81		Severe2	1576	1392	908	1754		Severe2	18.6	5.27		Severe2	1615	1022
Severe3	60	4.6	7.49	9.18		Severe3	2539	1464	848	1798		Severe3	23.8	4.44		Severe3	3052	968
Severe4	60.6	15.7	16.8	19		Severe4	2310	1771	1069	2396		Severe4	36	7.88		Severe4	3366	1099
Severe5	90	9.09	14.7	4.63		Severe5	1434	1426	1246	2355		Severe5	33.8	5.26		Severe5	3413	1462
Fig 3f									Fig 3g
Population	FCS Filename	Z channel	Median of tSNE1	Event count	total expression				Cluster	FCS Filename	Z channel	Median of tSNE1	Event count
KLRG1+CD127+	H90-TCF1	z: TCF1 (v)	5220.2	7381	3.85303e+07				4	H90-TCF1	z: TCF1 (v)	3237.92	2419	7.83252e+06
KLRG1+CD127+	M129-TCF1	z: TCF1 (v)	4802.09	3626	1.74124e+07				4	H90-TCF1	z: PD1 (v)	705.768	2419	1.70725e+06
KLRG1+CD127+	S136-TCF1	z: TCF1 (v)	4306.16	1616	6.95875e+06				4	H90-TCF1	z: Tim3 (v)	100.853	2419	243963
									4	M129-TCF1	z: TCF1 (v)	3323.72	947	3.14756e+06
									4	M129-TCF1	z: PD1 (v)	835.413	947	791136
MPEC1	H90-TCF1	z: TCF1 (v)	5432.05	1104	5.99698e+06				4	M129-TCF1	z: Tim3 (v)	101.09	947	95731.8		Fig 3g
MPEC1	M129-TCF1	z: TCF1 (v)	4860.59	1049	5.09876e+06				4	S136-TCF1	z: TCF1 (v)	4008.27	907	3.6355e+06			z: PD1 (v)	z: Tim3 (v)		z: PD1 (v)	z: Tim3 (v)		z: PD1 (v)	z: Tim3 (v)
MPEC1	S136-TCF1	z: TCF1 (v)	4585.93	1161	5.32426e+06				4	S136-TCF1	z: PD1 (v)	930.957	907	844378		HD	1.70725e+06	243963		1.20849e+06	158169		1.0318e+06	112508
									4	S136-TCF1	z: Tim3 (v)	116.406	907	105580		Mild	791136	95731.8		2.13341e+06	242147		4.02485e+06	431733
MPEC2	H90-TCF1	z: TCF1 (v)	3282.83	3226	1.05904e+07				5	H90-TCF1	z: TCF1 (v)	3008.35	1289	3.87777e+06		Severe	844378	105580		2.36997e+06	276300		1.08371e+07	1.1959e+06
MPEC2	M129-TCF1	z: TCF1 (v)	3069.25	1971	6.04949e+06				5	H90-TCF1	z: PD1 (v)	937.543	1289	1.20849e+06		Fold change
MPEC2	S136-TCF1	z: TCF1 (v)	3693.55	1786	6.59667e+06				5	H90-TCF1	z: Tim3 (v)	122.707	1289	158169		HD	1	1		0.707858	0.648333		0.604363	0.461168
									5	M129-TCF1	z: TCF1 (v)	2407.62	2146	5.16676e+06		Mild	0.463397	0.392403		1.24962	0.992555		2.3575	1.76967
SLEC	H90-TCF1	z: TCF1 (v)	2216.3	3763	8.33993e+06				5	M129-TCF1	z: PD1 (v)	994.134	2146	2.13341e+06		Severe	0.494583	0.43277		1.38818	1.13255		6.34768	4.90198
SLEC	M129-TCF1	z: TCF1 (v)	1149.02	6810	7.82485e+06				5	M129-TCF1	z: Tim3 (v)	112.836	2146	242147
SLEC	S136-TCF1	z: TCF1 (v)	1375.28	2840	3.90581e+06				5	S136-TCF1	z: TCF1 (v)	2574.5	2174	5.59697e+06
									5	S136-TCF1	z: PD1 (v)	1090.14	2174	2.36997e+06
									5	S136-TCF1	z: Tim3 (v)	127.093	2174	276300
									6	H90-TCF1	z: TCF1 (v)	1028.88	1235	1.27066e+06
									6	H90-TCF1	z: PD1 (v)	835.466	1235	1.0318e+06
									6	H90-TCF1	z: Tim3 (v)	91.0995	1235	112508
									6	M129-TCF1	z: TCF1 (v)	977.981	5144	5.03074e+06
									6	M129-TCF1	z: PD1 (v)	782.435	5144	4.02485e+06
									6	M129-TCF1	z: Tim3 (v)	83.9295	5144	431733
									6	S136-TCF1	z: TCF1 (v)	812.742	9008	7.32118e+06
									6	S136-TCF1	z: PD1 (v)	1203.05	9008	1.08371e+07
									6	S136-TCF1	z: Tim3 (v)	132.76	9008	1.1959e+06

## Sheet: Fig4
Fig 4a				Fig 4a				Fig 4b		HD			Mild			Severe
%Ki67 in CD8				%Ki67 in CD4				Z channel	Population	Event count	TCF1MFI	Total	Event count	TCF1MFI	Total	Event count	TCF1MFI	Total
HD	Mild	Severe		HD	Mild	Severe		z: TCF1 (v)	1	17023	68.2007	1.16098e+06	15771	107.611	1.69713e+06	213	65.2386	13895.8
30.6	79.5	2.2		36.6	43.2	58.8		z: TCF1 (v)	2	2604	71.1968	185397	463	69.1662	32024	135	60.9153	8223.57
49.1	70	3.02		45.4	43.3	1.63		z: TCF1 (v)	3	2797	108.043	302198	12222	88.0001	1.07554e+06	194	82.8966	16081.9
64.5	91.8	5.7		43.6	97.1	27.3		z: TCF1 (v)	4	10428	85.6495	893153	3518	77.8863	274004	42	31.9977	1343.9
55.9	83.7	1.1		51.4	54.8	0.59		z: TCF1 (v)	5	68	39.0176	2653.2	150	52.5676	7885.14	14505	25.933	376158
	11.9	50.7			38.4	76		z: TCF1 (v)	6	20	41.9956	839.911	238	47.7516	11364.9	3826	17.0827	65358.3
	71.2	52.8			87.3	89.7		z: TCF1 (v)	7	15	0	0	441	17.6362	7777.56	2315	183.236	424191
	87.6	21			97.8	50.3		z: TCF1 (v)	8	42	70.9155	2978.45	75	0	0	8732	0	0
	36.3	1.71			76	4.7		z: TCF1 (v)	9	33	260.309	8590.18	183	100.152	18327.8	1771	40.6631	72014.3
	70.4	25.9			96.3	37.2		z: TCF1 (v)	10	12	20.308	243.696	156	64.2436	10022	1118	20.0361	22400.4
	73.9	39.2			90.9	39.6
	84.3	0.58			98.1	1.71
	73.1	40			93.8	38.8
	26.8	1.41			44.4	2.93
	93.4	56.6			92.3	17.5		Fig 4b		HD			Mild			Severe
	95.4	81.4			91.8	52		Z channel	Population	Event count	Ki67MFI	Total	Event count	Ki67MFI	Total	Event count	Ki67MFI	Total
	34.6	36.4			20.4	16.9		z: Ki67 (v)	1	17023	690.276	1.17506e+07	15771	639.762	1.00897e+07	213	368.687	78530.3
14.1	98.7	70.6		8.44	12.7	15.2		z: Ki67 (v)	2	2604	999.379	2.60238e+06	463	1054.01	488005	135	403.459	54466.9
16.4	25.6	61		26.7	17.5	6.89		z: Ki67 (v)	3	2797	986.422	2.75902e+06	12222	1156.24	1.41316e+07	194	429.111	83247.5
21.5	30.9	75.1		22.5	92.7	15.3		z: Ki67 (v)	4	10428	715.004	7.45606e+06	3518	1190.45	4.18802e+06	42	423.574	17790.1
17.2	36.5	26.8		12.7	81.3	17.6		z: Ki67 (v)	5	68	581.075	39513.1	150	413.059	61958.9	14505	338.68	4.91256e+06
35.4	89.2	20.4		18.2	99.9	98.1		z: Ki67 (v)	6	20	714.418	14288.4	238	0	0	3826	265.073	1.01417e+06
35.9	83.4	3.57			93.9	36.5		z: Ki67 (v)	7	15	668.185	10022.8	441	476.168	209990	2315	368.701	853543
22.3	47.1	25.1			97.8	92.4		z: Ki67 (v)	8	42	649.991	27299.6	75	539.96	40497	8732	403.616	3.52437e+06
12.5	52.5	35.8			25.6	79.7		z: Ki67 (v)	9	33	557.817	18408	183	543.392	99440.7	1771	315.162	558152
	14.2	99.1			6.64	98.5		z: Ki67 (v)	10	12	989.684	11876.2	156	954.508	148903	1118	399.466	446603
	9.7	49.6			19.7	12.1
	10.7	96.1				71.3
	99.8	88.4
	94.2	99.5
	95.5	24.7
	45.5	88
	19.4	19.4
	38.7	5.28
	36.4	2.02
	14.9
	28.6
	65.3

## Sheet: Fig5
Fig 5c	Patient CC122				Fig 5f
	Sample 210	Severity 4
	Sample 237	Severity 6
in T cells	% TCF1+	%TCF1-			Severity	CD8 TCF1	Fold increase severity	Fold increase CD8 TCF1
Sample 210	58	9			1	70.6	0.8	4.01
Sample 237	12	55			0	-38.8	1	0.61
					0	19.9	1	1.28
in CD4+ T cells	% TCF1+	%TCF1-			0	-27.1	1	0.39
Sample 210	38	13			-1	-39.4	1.33	0.25
Sample 237	8	51			2	12.1	0.71	1.79
					2	20.85	0.71	4.18
in CD8+ T cells	% TCF1+	%TCF1-
Sample 210	58	13
Sample 237	8	51
in T cells	TCF1 MFI
Sample 210	472
Sample 237	168
in CD4+ T cells	TCF1 MFI
Sample 210	640
Sample 237	130
in CD8+ T cells	TCF1 MFI
Sample 210	443
Sample 237	170

## Sheet: Fig6
Fig6a				Fig6d					Fig6i
%Bcl2 in CD8				Event count					Ki67 mRNA			TCF1 mRNA
HD	Mild	Severe			HD	Mild	Severe		HD	Severe		HD	Severe
24.1	61.6	33.3		1	11669	10972	1798		0.435149	0.004873		0.87279	0.279066
5.35	50	1.25		2	4960	5345	6536		1.10318	0.174866		1.19904	0.208401
2.64	55.5	32		3	2	0	5806		1.46167	0.002363		0.92817	0.035006
12.4	24.6	11.6
	3.35	50.4							LEF1 mRNA			Bcl2 mRNA
	74.2	47.6		SLAMF6 expression					HD	Severe		HD	Severe
	48.3	27.5			HD	Mild	Severe		1.42002	0.117699		0.781164	0.180892
	41.8	22.6		1	594.205	535.75	447.494		1.25425	0.050648		1.05387	0.32512
	70.3	35.7		2	990.406	717.686	507.603		0.325728	0.040522		1.16497	0.783368
	80.4	45.3		3	0	0	0
	62.4	3.17							IL6 mRNA			18S mRNA
	69.4	33		Caspase3 total expression					HD	Severe		HD	Severe
	42.1	6.28			HD	Mild	Severe		2.69066	1.18331		0.952038	1.04108
	17.8	34.1		1	371.514	309.357	367.02		0.262991	31.3967		0.944939	0.937912
	44.6	48.4		2	291.308	308.501	445.195		0.045612	4.62822		0.948772	1.17512
	53.3	61.2		3	0	0	176999
